# Supplementary material for: Mobile Compensatory Mutations Promote Plasmid Survival
Source: mSystems. 2019 Jan 15;4(1):e00186-18. doi: 10.1128/mSystems.00186-18 (PMC6446977; doi:10.1128/mSystems.00186-18)
Supplement: TEXT S2 [file sys001192313s2.txt]

###########################################################################################
### Simulation and Shiny Application of PlasSim (Plasmid population dynamics Simulator) ###
#
# © Martin Zwanzig, 2018
#
# PlasSim is written in R and can be executed after installing
# R on your computer: https://www.r-project.org/
# To run the app, change the file type from '.txt' to '.R', open the file
# with R or RStudio (or similar) and execute the full code
# ('R'-files were not allowed to be uploaded to the journals file system)
#
# model compartment abbreviations:
# F ... plasmid-free bacteria
# P ... non-adapted plasmid-bearing bacteria
# A ... adapted plasmid-bearing bacteria (either by chromosomal or plasmid mutations)
#
# If you are using any modification of this script for a publication,
# please cite the aligned article:
# Zwanzig et al. (2018) Mobile compensatory mutations promote plasmid survival. mSystems
###########################################################################################


# Running the code requires the following packages to be installed,
# e.g. via 'install.packages("shiny")'
library(shiny)
library(deSolve)
library(RColorBrewer)

########################################################################
####### DEFINE UI FOR PARAMETERIZATION AND LAYOUT OF THE RESULTS #######
########################################################################

ui <- fluidPage(
  
  #  Application title
  headerPanel("PlasSim - Plasmid population dynamics Simulator"),
  
  wellPanel(
    fluidRow(
      tags$body("This web application is part of a publication:
                Zwanzig et al., 2018. Mobile compensatory mutations promote plasmid survial. mSystems
                All cell densities and related processes in this model can be either defined in relative terms or by absolute values. We suggest to explore the model behavior as given with relative values. If you wish to use cells per ml, you have to make three adjustments: define a maximal attainable cell density (carrying capacity) in cells/ml, an initial density in cells/ml and a value for the conjugation rate that was for instance estimated by the endpoint-method (e.g. 10^-11)"
      ))),
  
  
  # Sidebar with sliders that enable the user to define parameter values
  fluidRow(
    
    column(4, wellPanel(
      
      #h3("Scales"),
      
      sliderInput("simTime", "simulation time [hours]:", 
                  min=1, max=10000, value=4000, step=1),
      
      numericInput("cc", "maximal attainable cell density (either 1 for relative considerations or in cells/ml)",
                   value=1),
      
      p(textOutput("cc_scinot")),
      
      numericInput("id", "initial cell density (as above either relative or in cells/ml)",
                   value = 1),
      
      p(textOutput("id_scinot")),
      
      sliderInput("iP", "initial proportion of (non-adapted) plasmid-bearing bacteria:", 
                  min=0, max=1, value=.5, step=0.01)
    )),
    
    wellPanel(
      h3("Parameterization"),
      fluidRow(
        column(4,
               sliderInput("gr", "maximum growth rate:", 
                           min=0, max=3, value=1, step=.01), 
               
               sliderInput("pb", "plasmid costs:", 
                           min=0, max=1, value=.2, step=.01), 
               
               sliderInput("br", "burden reduction by compensatory mutation:", 
                           min=0, max=1, value=.9, step=.01),
               
               sliderInput("mr", "dilution rate:", 
                           min=0, max=1, value=.1, step=.01)
        ), 
        
        column(4,
               numericInput("cr", "conjugation rate:",
                            min = 0, value = 0.02, step=.01),
               
               p(textOutput("cr_scinot")),
               
               numericInput("s", "segregation rate:", 
                            min=0, max=0.5, value=1e-03, step=1e-03), 
               
               p(textOutput("s_scinot")),
               
               numericInput("ar", "mutation rate:",
                            min = 0, max=1, value=1e-06, step=1e-06), 
               
               p(textOutput("ar_scinot")),
               
               numericInput("aa", "antibiotic action:", 
                            min=0, max=1, value=0, step=1e-03),
               
               p(textOutput("aa_scinot"))
        )
      )
    )
  ),
  
  wellPanel(
    fluidRow(
      column(3,
             checkboxInput("check_reldens", label = "Plot relative densities (cells / carrying capacity)", value = TRUE)
      ),
      column(3,
             checkboxInput("check_ylogscale", label = "Plot y-axis on log10 scale", value = TRUE)
      ),
      column(3,
             checkboxInput("check_fszoomin", label = "Zoom in fitness space plot", value = FALSE)
      ),
      column(3,
             downloadButton("downloadData", "Download simulation results") # Download the simulation results
      )
    )),
  
  # Show the simulation results of the parameterization entered
  mainPanel(
    plotOutput("graph", width = "1600px")),
  
  
  # Show copyright
  wellPanel(
    fluidRow(
      column(12,
             tags$a("Created by: Martin Zwanzig (martin.zwanzig@tu-dresden.de)", 
                    href="http://www.tu-dresden.de/forst/sysan")
      )))
)


##########################################################################################################
####### DEFINE SERVER LOGIC TO PERFROM SIMULATIONS USING THE ORDINARY DIFFERENTIAL EQUATIONS ABOVE #######
##########################################################################################################

server <- function(input, output) {
  
  simulation <- reactive({
    # Model Parameters:
    # Initialization with parameter values of input sliders
    
    simTime <- input$simTime  # Simulation time in hours
    cc <- input$cc            # carrying capacity (defaults to 1, if unkown)
    id <- input$id            # initial total cell density
    iP <- input$iP            # initial proportion of plasmid-bearers
    gr <- input$gr            # maximum growth rate
    pb <- input$pb            # plasmid burden
    br <- input$br            # burden reduction (for adapted cells)
    cr <- input$cr            # conjugation rate
    s <- input$s              # segregation rate
    ar <- input$ar            # adaptation rate; according to the given exponent for the desired adaptation rate
    mr <- input$mr            # mortality rate
    aa <- input$aa            # antibiotic action (addition to mortility rate)
    
    reldens <- input$check_reldens     # show results as relative densities? [boolean variable]
    ylogscale <- input$check_ylogscale # show results on log10 scaled y-axis? [boolean variable]
    fszoomin <- input$check_fszoomin   # zoom in plasmid fitness space plot? [boolean variable]
    
    default <- FALSE
    if(default){
      simTime <- 500; cc <- 1; id <- 1; iP <- .5; gr <- 1; pb <- .2
      br <- .9; ec <- 1; s <- 0.5^10; ar <- 1e-03; mr <- .1; aa <- 0
      reldens <- TRUE; ylogscale <- TRUE
    }
    
    # merge single parameters to the parameter set used for simulation
    parms.def <- c(mr = mr, gr = gr, pb = pb, cr = cr, br = br, s = s, ar = ar, aa = aa, cc = cc)
    parms.na <- parms.def; parms.na["ar"] <- 0 # the adaptation rate is set to 0 for no adaptation mode
    
    # defining initial state
    iP <- iP * as.numeric(id)
    iF <- (as.numeric(id) - iP)
    iA <- 0
    y0 <- c(F = iF, P = iP, A = iA)
    
    # define simulation period and temporal discretization
    times <- seq(from = 0, to = simTime, by = 1) # numerical integration in 1h steps until simTime is reached
    
    # SET OF ORDINARY DIFFERENTIAL EQUATIONS  
    # ---------------------------------------------------------
    # PLASMID DYNAMICS CONSIDERING ADAPTATION AND BACTERICIDAL ANTIBIOTIC ACTION
    
    # The follwing two models PlasSim.PA and PlasSim.CA are structurally different in conjugation and adaptation:
    
    # PLASMID ADAPTATION:
    # * adaptations are generated through conjugation AND fission (mutations occur in relation to the frequency of plasmid replications)
    # * adaptations are inherited through conjugation AND fission (the adaptation is transfered with the plasmid)
    PlasSim.PA <- function(t,y,p) {
      with(as.list(c(y, p)),{
        f <- 1 - ((F + P + A) / cc)
        #        GROWTH                SEGREGATION                                CONJUGATION       ADAPTATION                        MORTALITY/WASHOUT
        dF  <- f*(gr*F                 + s*(gr*(1-pb))*P + s*(gr*(1-pb*(1-br)))*A - cr*F*P - cr*F*A                                 ) - (mr+aa)*F
        dP  <- f*((gr*(1-pb))*P        - s*(gr*(1-pb))*P                          + cr*F*P          - ar*cr*F*P  - ar*(gr*(1-pb))*P ) - mr*P
        dA  <- f*((gr*(1-pb*(1-br)))*A - s*(gr*(1-pb*(1-br)))*A	                  + cr*F*A          + ar*cr*F*P  + ar*(gr*(1-pb))*P ) - mr*A
        list(c(dF, dP, dA),
             "PA prop." = (P+A) / (F+P+A)
        )
      })
    }
    
    # CHROMOSOMAL ADAPTATION: transition and mutation of adaptation through fission
    # * adaptations are generated through fission (mutations occur in relation to the frequency of chromosomal replications)
    # * adaptations are inherited through fission (the chromosmal adaptation is inherited to the daughter cells, but not to infected cells (conjugation))
    PlasSim.CA <- function(t,y,p) {
      with(as.list(c(y, p)),{
        f <- 1 - ((F + P + A) / cc)
        #        GROWTH                SEGREGATION                                CONJUGATION       ADAPTATION           MORTALITY/WASHOUT
        dF  <- f*(gr*F                 + s*(gr*(1-pb))*P + s*(gr*(1-pb*(1-br)))*A - cr*F*P - cr*F*A                    ) - (mr+aa)*F
        dP  <- f*((gr*(1-pb))*P        - s*(gr*(1-pb))*P                          + cr*F*P + cr*F*A - ar*(gr*(1-pb))*P ) - mr*P
        dA  <- f*((gr*(1-pb*(1-br)))*A - s*(gr*(1-pb*(1-br)))*A	                                    + ar*(gr*(1-pb))*P ) - mr*A
        
        list(c(dF, dP, dA),
             "PA prop." = (P+A) / (F+P+A)
        )
      })
    }
    
    ###################
    # RUN SIMULATIONS #
    ###################
    
    out.NA <- ode(y0, times, PlasSim.PA, parms.na)  # simulation without adaptation (using PA or CA makes no difference here, since ar = 0)
    out.CA <- ode(y0, times, PlasSim.CA, parms.def) # simulation considering chromosomal compensatory adaptation
    out.PA <- ode(y0, times, PlasSim.PA, parms.def) # simulation considering plasmid compensatory adaptation
    
    SimResults <- data.frame(NA.time = out.NA[,1], NA.F = out.NA[,2], NA.P = out.NA[,3], NA.A = out.NA[,4],
                             CA.time = out.CA[,1], CA.F = out.CA[,2], CA.P = out.CA[,3], CA.A = out.CA[,4],
                             PA.time = out.PA[,1], PA.F = out.PA[,2], PA.P = out.PA[,3], PA.A = out.PA[,4])
    
    return(SimResults)
    
  })
  
  output$graph <- renderPlot({
    
    simres <- simulation()
    out.NA <- simres[,1:4]
    out.CA <- simres[,5:8]
    out.PA <- simres[,9:12]
    
    simTime <- input$simTime  # Simulation time in hours
    cc <- input$cc            # carrying capacity (defaults to 1, if unkown)
    id <- input$id            # initial total cell density
    iP <- input$iP            # initial proportion of plasmid-bearers
    gr <- input$gr            # maximum growth rate
    pb <- input$pb            # plasmid burden
    br <- input$br            # burden reduction (for adapted cells)
    cr <- input$cr            # conjugation rate
    s <- input$s              # segregation rate
    ar <- input$ar            # adaptation rate; according to the given exponent for the desired adaptation rate
    mr <- input$mr            # mortality rate
    aa <- input$aa            # antibiotic action (addition to mortility rate)
    
    reldens <- input$check_reldens     # show results as relative densities? [boolean variable]
    ylogscale <- input$check_ylogscale # show results on log10 scaled y-axis? [boolean variable]
    fszoomin <- input$check_fszoomin   # zoom in plasmid fitness space plot? [boolean variable]
    
    FPA.col <- brewer.pal(5, "Set1")[c(2,1,5)]
    a.col <- .9 # alpha factor for FPA.col transparency
    cex.ef <- 1.2 #character size expansion factor
    hcol <- grey(.1)
    ca.col <- "purple"
    pa.col <- "plum"
    
    pit <- function(x, title.name){
      
      X <- x[,2:4]; adaptive.ylab <- "density [cells / ml]"; adaptive.ylim <- c(0, cc); adaptive.yaxt <- NULL
      
      if(reldens){
        X <- X / cc
        adaptive.ylab <- "density [cells / max. cell density]"
        adaptive.ylim <- c(0, 1)
        if(ylogscale){adaptive.ylim <- c(-9, 0)}
        adaptive.yaxt <- "n"
      }
      if(ylogscale){
        X <- log10(X)
        adaptive.ylab <- paste(adaptive.ylab,"(log10 scale)")
        if(reldens == FALSE){adaptive.ylim <- c(0, log10(cc))}
      }
      
      matplot(X, type = "l", lty = 1, lwd = 3, cex.lab = cex.ef, cex.axis = cex.ef,
              ylim = adaptive.ylim, yaxt = adaptive.yaxt,
              col = scales::alpha(FPA.col, a.col), las = 1,
              main = title.name, xlab = "time [hours]", ylab = adaptive.ylab)
      if(reldens){
        if(ylogscale){
          axis(2, at = seq(-9,0,3), labels = c(expression(10^-9),expression(10^-6),expression(10^-3),expression(1)), las = 2)
        }else{
          axis(2, at = seq(0,1,0.2), seq(0,1,0.2), las = 2)
        }
      }
    }
    
    fitnessspaceplot <- function(){
      
      pht <- (cr*cc) / gr
      pvt_P <- ((gr * (1 - pb)) - (gr * (1 - pb) * s)) / gr
      pvt_A <- ((gr * (1 - pb * (1 - br))) - (gr * (1 - pb * (1 - br)) * s)) / gr
      
      pht.v <- c(0, pht, 0, pht)
      pvt.v <- c(1, pvt_P, pvt_A, pvt_A)
      
      if(fszoomin){
        my.xlim <- c(min(pht.v) - 0.1, max(pht.v) + 0.1)
        my.ylim <- c(min(pvt.v) - 0.1, max(pvt.v) + 0.1)
        ex <- 0.05 * (max(c(abs(diff(range(pvt.v))),abs(diff(range(pht.v))))) / 1.2)
      }else{
        my.xlim <- c(-0.1,1.1)
        my.ylim <- c(-0.1,1.1)
        ex <- 0.04
      }
      
      plot(cbind(pht.v, pvt.v), cex.lab = cex.ef, cex.axis = cex.ef,
           pch = 19, cex = 1.5, col = scales::alpha(FPA.col[c(1:3,3)], a.col), pty = "s",
           xlab = "HORIZONTAL TRANSMISSION FITNESS",
           ylab = "VERTICAL TRANSMISSION FITNESS",
           xlim = my.xlim, ylim = my.ylim, xaxs = "i", yaxs = "i", las = 1,
           main = "PLASMID FITNESS SPACE", bty = "n")
      lines(c(0,1),c(1,0), col = grey(.5, .9), lwd = 0.5, lty = 1)  #power-isoline
      lines(c(0,1,1,0,0), c(1,1,0,0,1), col = grey(.9, .9), lwd = 0.5, lty = 1)
      box()
      text(x = c(0 - ex, pht + ex, 0 - ex, pht + ex), y = c(1 + ex, pvt_P - ex, pvt_A - ex, pvt_A + ex),
           labels = expression(F,P,A[C],A[P]), col = scales::alpha(FPA.col[c(1:3,3)], a.col), cex = 2)
    }
    
    ode_term_plot <- function(){
      # GROWTH TERM
      barplot(c(gr, gr * (1 - pb), gr * (1 - pb * (1- br))),
              main = "GROWTH", names.arg = expression(F,P,A),
              col = FPA.col, border = NA, las = 1, cex.lab = cex.ef, cex.axis = cex.ef)
      abline(h = 0, col = hcol)
      # SEGREGATION TERM
      barplot(c(s*(gr*(1-pb))+s*(gr*(1-pb*(1-br))), -s*(gr*(1-pb)), -s*(gr*(1-pb*(1-br)))),
              main = "SEGREGATION", names.arg = expression(F,P,A),
              col = FPA.col[c(3,2,3)], border = NA, las = 1, cex.lab = cex.ef, cex.axis = cex.ef)
      barplot(c(s*(gr*(1-pb)), 0, 0),
              add = TRUE, col = c(FPA.col[2], NA, NA), border = NA, yaxt="n", xaxt="n")
      abline(h = 0, col = hcol)
      # CONJUGATION TERM
      barplot(c(-cr-cr, +cr+cr, +cr),
              main = "CONJUGATION", names.arg = expression(F,P,A),
              col = c(FPA.col[3], ca.col, pa.col), border = NA, las = 1, cex.lab = cex.ef, cex.axis = cex.ef)
      barplot(c(-cr, +cr, 0),
              add = TRUE, col = c(FPA.col[c(2,2)], NA), border = NA, yaxt="n", xaxt="n")
      barplot(c(-cr-cr, +cr+cr, +cr), add = TRUE, border = NA, 
              col = c(FPA.col[c(1,1,1)]), density = 25, angle = 45, yaxt="n", xaxt="n")
      abline(h = 0, col = hcol)
      # ADAPTATION TERM
      barplot(c(0, -ar*cr-ar*(gr*(1-pb)), +ar*cr+ar*(gr*(1-pb))),
              main = "MUTATION", names.arg = expression(F,P,A),
              col = c(1,pa.col,pa.col), border = NA, las = 1, cex.lab = cex.ef, cex.axis = cex.ef)
      barplot(c(0, -ar*(gr*(1-pb)), +ar*(gr*(1-pb))),
              add = TRUE, col = FPA.col[c(2,2,2)], border = NA, yaxt="n", xaxt="n")
      abline(h = 0, col = hcol)
      # MORTALITY TERM
      barplot(c(-aa-mr, -mr, -mr),
              main = "MORTALITY", names.arg = expression(F,P,A),
              col = FPA.col, border = NA, las = 1, cex.lab = cex.ef, cex.axis = cex.ef)
      abline(h = 0, col = hcol)
    }
    
    layout(matrix(c(1:9),1,9), width = c(2,2,2,1.5,rep(0.5,5)))
    par(pty = "m", oma = c(6.5, 1, 3, 1))
    pit(out.NA, "NO MUTATION")
    legend("bottomleft", legend = expression(F,P), bty = "n", col = scales::alpha(FPA.col[1:2], a.col), lty = 1, lwd = 3)
    pit(out.CA, "CHROMOSOMAL MUTATION")
    legend("bottomleft", legend = expression(F,P,A[C]), bty = "n", col = scales::alpha(FPA.col, a.col), lty = 1, lwd = 3)
    pit(out.PA, "PLASMID MUTATION")
    legend("bottomleft", legend = expression(F,P,A[P]), bty = "n", col = scales::alpha(FPA.col, a.col), lty = 1, lwd = 3)
    par(pty = "s"); fitnessspaceplot()
    par(pty = "m"); ode_term_plot()
    
    #define legend function
    add_legend <- function(...) {
      opar <- par(fig=c(0, 1, 0, 1), oma=c(0, 0, 0, 0), 
                  mar=c(0, 0, 0, 0), new=TRUE)
      on.exit(par(opar))
      plot(0, 0, type='n', bty='n', xaxt='n', yaxt='n')
      legend(...)
    }
    
    add_legend("bottomright", legend = c("F", "P", "A", "(A) only for chromosomal mutation", "(A) only for plasmid mutation", "second order reaction involving F cells"),
               title = "Process rates (y-axis) affecting compartments F, P, A (x-axis); colors indicate the causative compartments:",
               fill = c(FPA.col, ca.col, pa.col, FPA.col[1]), bty = "n", title.adj = 0, cex = cex.ef,
               border = NA, density = c(NA,NA,NA,NA,NA,25), angle = c(NA,NA,NA,NA,NA,25))
    
    add_legend("bottomleft", legend = expression(paste(F," plasmid-free cells"),
                                                 paste(P," non-adapted plasmid-bearing cells"),
                                                 paste(A[C]," plasmid-bearing cells with chromosomal mutation"),
                                                 paste(A[P]," plasmid-bearing cells with plasmid mutation")),
               col = scales::alpha(FPA.col[c(1:3,3)], a.col), bty = "n", title.adj = 0, cex = cex.ef, lwd = 3, lty = 1)
    
    mtext("SINGLE REACTION RATES", side = 3, outer = TRUE, adj = 1, cex = 2)
    mtext("POPULATION DYNAMICS", side = 3, outer = TRUE, adj = 0, cex = 2)
  })
  
  output$cc_scinot <- renderText({
    formatC(input$cc, format = "e", digits = 1)
  })
  
  output$id_scinot <- renderText({
    formatC(input$id, format = "e", digits = 1)
  })
  
  output$cr_scinot <- renderText({
    formatC(input$cr, format = "e", digits = 1)
  })
  
  output$s_scinot <- renderText({
    formatC(input$s, format = "e", digits = 1)
  })
  
  output$ar_scinot <- renderText({
    formatC(input$ar, format = "e", digits = 1)
  })
  
  output$aa_scinot <- renderText({
    formatC(input$aa, format = "e", digits = 1)
  })
  
  output$downloadData <- downloadHandler(
    filename = function() {
      paste('PlasSim_data-', Sys.Date(), '.csv', sep='')
    },
    content = function(file) {
      write.csv(simulation(), file)
    }
  )
}

################################
####### CREATE SHINY APP #######
################################

shinyApp(ui, server)
